# Supplementary material for: Venomics of Remipede Crustaceans Reveals Novel Peptide Diversity and Illuminates the Venom’s Biological Role
Source: Toxins (Basel). 2017 Jul 26;9(8):234. doi: 10.3390/toxins9080234 (PMC5577568; doi:10.3390/toxins9080234)
Supplement: Supplementary file 1 [file toxins-09-00234-s001.zip]

Archive with 2 entries (2 files):
- Supplementary Figure.pdf
- Supplementary Tables.pdf
